# Supplementary material for: PVT1 promotes proliferation and macrophage immunosuppressive polarization through STAT1 and CX3CL1 regulation in glioblastoma multiforme
Source: CNS Neurosci Ther. 2024 Jan 12;30(1):e14566. doi: 10.1111/cns.14566 (PMC10805395; doi:10.1111/cns.14566)
Supplement: Supplementary file 2 — Table S1 [file CNS-30-e14566-s001.xlsx]

## Sheet: Table S1
sgRNAs used for CRISPRi
sgRNA names	Sequence
sg2	CGTGTGGCGGCCGAGCACAT
sg3	TTTCCTTGCGGAAAGGATGT

## Sheet: Table S2
Primers used for real-time PCR
Primer names	Sequence
PVT1-F	GCCCCTTCTATGGGAATCACTA
PVT1-R	GGGGCAGAGATGAAATCGTAAT
GAPDH-F	ATGGGGAAGGTGAAGGTCG
GAPDH-R	GGGGTCATTGATGGCAACAATA
CX3CL1-F	ACAGCACCACGGTGTGACGAAA
CX3CL1-R	AACAGCCTGTGCTGTCTCGTCT
RMRP-F	CAGAGAGTGCCACGTGCATA
RMRP -R	CTAGAGGGAGCTGACGGATG
U6-F	GCTTCGGCAGCACATATACTAAAAT
U6-R	CGCTTCACGAATTTGCGTGTCAT
18S rRNA-F	ACCCGTTGAACCCCATTCGTGA
18S rRNA-R	GCCTCACTAAACCATCCAATCGG
PPAR gamma-F	AGCCTGCGAAAGCCTTTTGGTG
PPAR gamma-R	GGCTTCACATTCAGCAAACCTGG
IL1 beta-F	CCACAGACCTTCCAGGAGAATG
IL1 beta-R	GTGCAGTTCAGTGATCGTACAGG
MALAT1-F	TCTCCCCACAAGCAACTTCT
MALAT1-R	ACCTCGACACCATCGTTACC
CX3CL1-promoter-F	TGGGCTCTGGAGATGCATAG
CX3CL1-promoter-R	ATCCTGGGTCTGACAAGCTC
STAT1-promoter-F	GAACAGCCGCGTCTAATTGG
STAT1-promoter-R	CAGGAAAGCGAAACTACCCG

## Sheet: Sheet3
Probes used for RAP and CHIRP
Names	Sequence
RMRP-probe1	ACAGCCGCGCTGAGAATGAGCCCCGTGTGGTT
RMRP-probe2	GGTGCGCGGACACGCACTGCCTGCGTAACTAGAGGGAGCTGACGGATGACGCCCCCGCG
RMRP-probe3	CCACGCCGCTCAGCGGGATACGCTTCTTGGCGGACTTTGGAGTGGGAAGCGGGGAATGT
RMRP-probe4	AAAGGGGAGGAACAGAGTCCTCAGTGTGTAGCCTAGGATACAGGCCTTCAGCACGAACC
PVT1-probe1	TAAGCTGCAAGGTCAGTAGTGATTCCCATAGAAGGGGCAGGCCAGTGGTCAGGCAAGGC
PVT1-probe2	TTCCAGAAGGAGGGAAGGCGTGGACCGAGGTGGAGCACGCAGGCGAGAGGACATTTCCT
PVT1-probe3	GCTGCCGTTTTCCCACAGTGATGCTGGGTGGTGGCCCCAGGCTCCTCTGGGGTGTTCTG
PVT1-probe4	CCTCTTCAGGCCTCTTTGACAGCCCCAAGCTGGGTCTTCATCCTGAGTCTCAAGATGCA
PVT1-probe5	GTAGCCTCAGTGAACTCCTCAGCCTCCAAGCGTTCCTGGGGTGATCCTCTTGGTGGGGC
PVT1-probe6	TTGTGAATCTGGGAGCCCGTTATTCTGTCCTTCTCATGTCCACTAGCAGCAACAGGAGA
PVT1-probe7	AGCAAACAGGGCAGGATCTATGGCATGGGCAGGGTAGATGCAGCTCCTCAGATGAACCA
PVT1-probe8	GGTGAACACAGAGCACCAAGACTGGCTCTTAATTCTCCAATCTCAAAATACTCCAGCTT
PVT1-probe9	TAGGTCACGTAAGGACAGTTCTCAAGTCCGTCCAGAGTGCTGAAAGGATATGTATTTTT
PVT1-probe10	GTGTCCTGGCAGTAAAAGGGGAACACCAAGGGAGCCACGTGCCAAGCAGCTCAAAGGGG
PVT1-probe11	AGATGATTCAGCCTCCACTTAAAGTACCATCATGATGGCTGTATGTGCCAAGGTCACCC
PVT1-probe12	GCGCACCTCGGGAGAAGGCTCCAGGGAGTATGGTCAGCTCAAGCCCAGCTGAGCGCCGG
PVT1-probe13	ATGGAACGTGCATCAGATGCTTCACCAGGAAGAGTCGGGGTCTTACATTCCATAGGGAG
PVT1-probe14	ACCCAAAGGAAGTTGGCAGAGATCTAAGTAAACAGAGATCTCAACCCTCTCAGCCAGCT
PVT1-probe15	AGCCTCCCTTAAAACCACTTTTAGTATCCTGAAATGTGCCGGGCGTGTGTCATTCCAGT
PVT1-probe16	GCATGGTTCCACCAGCGTTATTCCCCAGACCACTGAAGATCACTGTAAATCCATCAGGC
PVT1-probe17	TCAGAAAATACTTGAACGAAGCTCCATGCAGCTGACAGGCACAGCCATCTTGAGGGGCA
PVT1-probe18	CACAGGTCACAGGGACCGCCAACATCCTTTCCGCAAGGAAATCCACTGGAAGGTGCCGG
PVT1-probe19	GGGTCCCGGGGCACATCTTTGCTCGCAGCTCGTCGTCGCCCCTCCTCGTCCCGGCCGCC
